# Supplementary material for: Humanization of the Reaction Specificity of Mouse Alox15b Inversely Modified the Susceptibility of Corresponding Knock-In Mice in Two Different Animal Inflammation Models
Source: Int J Mol Sci. 2023 Jul 3;24(13):11034. doi: 10.3390/ijms241311034 (PMC10341735; doi:10.3390/ijms241311034)
Supplement: Supplementary file 1 [file ijms-24-11034-s001.zip]

Archive with 1 entries (1 files):
- ijms-2409594-supplementary.pdf
